# Supplementary material for: Myeloid-specific Hdac10 deletion protects against LPS-induced acute lung injury via P62 acetylation at lysine 165
Source: Respir Res. 2024 Jul 2;25:263. doi: 10.1186/s12931-024-02891-2 (PMC11221109; doi:10.1186/s12931-024-02891-2)
Supplement: Supplementary file 6 — Additional file 6. [file 12931_2024_2891_MOESM6_ESM.xlsx]

## Sheet: Fig. 1
Fig. 1A	Hdac10 mRNA
Control	LPS
0.323536	10.4614
1.88818	11.5675
1.46612	10.3173
0.902501	10.4252
1.23713	10.7555
Fig. 1C
Control	LPS
0.411469	0.568586
0.358199	0.896537
0.393906	0.832084
	1.08166
	0.990262
Fig. 1E
Control	LPS
7.502	15.616
4.655	15.028
5.301	11.465
Fig. 1G
Control	LPS
76.356	159.565
85.423	169.998
80.633	187.068
69.97	170.373
82.891	169.998
	187.068
Fig. 1J	Hdac10 mRNA
Control	3h	6h	12h
0.92445	1.16608	1.30285	2.36472
1.00463	1.25411	1.58191	1.94082
1.07674	1.25847	1.37237	2.29209
Fig. 1K	Hdac10 mRNA
Control	50	75	100
0.940609	1.51747	1.95432	2.54324
0.905425	0.983957	1.57644	2.56982
1.17419	1.03646	2.40605	2.93156

## Sheet: Fig. 2
Fig. 2C
Control		LPS
Hdac10fl/fl	Hdac10fl/fl -LysMCre	Hdac10fl/fl	Hdac10fl/fl -LysMCre
2.16	0.296	16.26	5.7
1.04	0.599	23.4	5.08
1.12	0.607	21.4	4.26
1.52	1.46	18.52	5.32
		12.78	2.12
Fig. 2D	Control		LPS
Neu	Hdac10fl/fl	Hdac10fl/fl -LysMCre	Hdac10fl/fl	Hdac10fl/fl -LysMCre
	0	0	10.569	3.135
	0.0052	0.002995	15.444	3.048
	0.00112	0	14.98	2.6838
	0.0152	0	12.7788	3.5644
			9.3294	1.484
Mac	2.1384	0.29452	5.5284	2.28
	1.03376	0.59301	7.254	1.9304
	1.11888	0.59486	5.564	0.9798
	1.49568	1.4381	5.3708	1.6492
			3.0672	0.5724
Lym	0.0216	0.00148	0.1626	0.285
	0.00104	0.002995	0.702	0.1016
	0	0.01214	0.856	0.1704
	0.00912	0.0219	0.3704	0.1064
			0.3834	0.0636
Fig. 2F
HE quantitation
Control		LPS
Hdac10fl/fl	Hdac10fl/fl -LysMCre	Hdac10fl/fl	Hdac10fl/fl-LysMCre
1	0	3	1.5
0	0.5	3	2.5
0.5	0.5	4	2
0	0	4	2.5
		3.5	2
Fig. 2G
Lung Cxcl1 mRNA
Control		LPS
Hdac10fl/fl	Hdac10fl/fl -LysMCre	Hdac10fl/fl	Hdac10fl/fl -LysMCre
0.737135	1.15669	70.5219	15.5625
1.3566	0.0257372	85.6274	18.5713
0.503478	1.97247	90.5097	30.803
1.24401	1.45397	64.2222	28.2465
1.5966		58.0812	41.0696
Fig. 2H
Lung Cxcl2 mRNA
Control		LPS
Hdac10fl/fl	Hdac10fl/fl -LysMCre	Hdac10fl/fl	Hdac10fl/fl -LysMCre
1.12994	0.51988	75.9117	29.268
0.660326	0.330163	48.2096	43.1488
1.17793	0.277633	87.8061	37.4333
1.1378	0.705271	100.514	49.0523
		65.8563	64.501
Fig. 2I
Lung Il-6 mRNA
Control		LPS
Hdac10fl/fl	Hdac10fl/fl -LysMCre	Hdac10fl/fl	Hdac10fl/fl -LysMCre
0.59152	0.957603	8.76953	4.74859
0.430027	0.465709	11.2161	3.83041
1.34025	0.340919	5.88687	4.81488
2.93325	1.31722	10.3568	4.06287
			5.72589
Fig. 2J
Lung Tnf-α mRNA
Control		LPS
Hdac10fl/fl	Hdac10fl/fl -LysMCre	Hdac10fl/fl	Hdac10fl/fl -LysMCre
1.27899	1.25266	16.5642	11.5115
0.400535	0.765779	24.4201	11.0425
1.31494	0.576343	16.6217	10.1965
1.48452	0.685391	20.6061	12.295
		14.5203	7.49018
Fig. 2K
Lung CXC1 (pg/mg)
Control		LPS
Hdac10fl/fl	Hdac10fl/fl -LysMCre	Hdac10fl/fl	Hdac10fl/fl -LysMCre
31.9143	17.2537	107.516	73.8149
20.7086	17.1462	96.5191	75.0311
30.5807	18.2225	104.426	92.7322
25.4296	20.958	101.864	59.2048
		129.467	89.2208
Fig. 2M
Lung CXCL2 (pg/mg)
Control		LPS
Hdac10fl/fl	Hdac10fl/fl -LysMCre	Hdac10fl/fl	Hdac10fl/fl -LysMCre
37.7662	39.0825	274.617	102.385
34.4874	32.0394	226.235	116.942
37.1091	31.2255	137.213	100.764
34.6509	32.0394	139.665	197.216
		221.477	116.392

## Sheet: Fig. 3
Fig. 3D	protein quantification of P62
Control		LPS
Hdac10fl/fl	Hdac10fl/fl -LysMCre	Hdac10fl/fl	Hdac10fl/fl-LysMCre
1	1.13538	2.30026	1.5811
1.28199	1.16616	2.0235	1.74589
1.24146	1.10621	2.17103	1.88801
		2.07528	1.86327
Fig. 3H
MHS Cxcl1 mRNA
Control	LPS	LPS+CQ
1.31418	26.0673	13.0336
1.2093	23.0895	13.3537
0.995965	24.8327	10.1202
Fig. 3I
MHS Cxcl2 mRNA
Control	LPS	LPS+CQ
1.04367	66.5638	29.7882
1.14605	65.6474	24.1955
0.847724	44.9942	31.2691
Fig. 3J
MHS Il-6 mRNA
Control	LPS	LPS+CQ
1.39878	24.8327	13.5871
1.00987	27.0802	17.8045
0.719051	28.4265	12.6772
Fig. 3K
MHS Tnf-α mRNA
Control	LPS	LPS+CQ
0.843085	15.229	10.9189
0.925786	12.586	9.80658
0.805943	12.9399	10.7685

## Sheet: Fig. 5
Fig. 5B
Cxcl1 mRNA
Control			LPS
HA-P62	HA-165R	HA-165Q	HA-P62	HA-165R	HA-165Q
1.68763	1.51572	0.798298	344.892	586.099	190.019
1.10191	6.21175	1.43396	253.352	752.214	158.134
4.92458	9.64646	0.765779	192.005	716.588	274.374
Fig. 5C
Cxcl2 mRNA
Control			LPS
HA-P62	HA-165R	HA-165Q	HA-P62	HA-165R	HA-165Q
1.56917	0.972655	0.694959	275.327	726.591	215.269
0.823591	4.28709	1.11729	301.288	768.02	176.681
3.63008	8.08361	0.809442	372.217	632.534	195.361
Fig. 5D
Il-6 mRNA
Control			LPS
HA-P62	HA-165R	HA-165Q	HA-P62	HA-165R	HA-165Q
1.31951	4.40762	0.0865693	188.054	628.165	167.73
0.20805	0.0730486	0.0700729	219.032	682.649	152.219
0.82645	0.103665	0.156041	305.494	419.008	201.551
Fig. 5E
Tnf-α mRNA
Control			LPS
HA-P62	HA-165R	HA-165Q	HA-P62	HA-165R	HA-165Q
0.574349	1.45902	0.989657	61.1805	216.267	49.5412
1.81504	3.02095	0.685391	67.1431	147.971	56.1028
1.46409	1.69349	1.01045	64.6938	135.69	45.5696
Fig. 5G
Cxcl1 mRNA
Control				LPS
HA-P62	0.877619	0.905425	0.713947	HA-P62	275.645	420.705	363.716
HA-P62+Flag-HDAC10	0.4954	0.973779	1.42076	Hdac10fl/fl-LysMCre BMDMs HA-P62	740.146	648.816	615.949
HA-165R	1.83613	2.4005	4.48985	HA-165R	642.106	505.535	735.034
HA-165R+Flag-HDAC10	8.7949	1.15803	1.62638	Hdac10fl/fl-LysMCre BMDMs HA-165R	683.438	553.204	473.318
HA-165Q	0.454984	1.29834	0.744265	HA-165Q	263.501	261.681	259.874
HA-165Q+Flag-HDAC10	1.28244	1.81364	0.381271	Hdac10fl/fl-LysMCre BMDMs HA-165Q	274.691	134.986	194.124
Fig. 5H
Cxcl2 mRNA
Control				LPS
HA-P62	1.08485	0.890384	1.40688	HA-P62	290.521	320.127	317.778
HA-P62+Flag-HDAC10	2.20763	5.94839	13.3383	Hdac10fl/fl-LysMCre BMDMs HA-P62	753.519	833.189	940.641
HA-165R	15.1632	0.866037	3.44022	HA-165R	624.908	646.945	690.98
HA-165R+Flag-HDAC10	0.42264	1.25919	1.38271	Hdac10fl/fl-LysMCre BMDMs HA-165R	545.903	635.831	627.078
HA-165Q	0.515444	0.765189	1.05255	HA-165Q	200.506	203.922	293.558
HA-165Q+Flag-HDAC10	1.21326	0.418671	0.728949	Hdac10fl/fl-LysMCre BMDMs HA-165Q	270.128	194.348	170.293
Fig. 5I
Il-6 mRNA
Control				LPS
HA-P62	0.149858	0.075712	0.230313	HA-P62	206.024	244.157	286.356
HA-P62+Flag-HDAC10	1.59291	3.48623	3.06666	Hdac10fl/fl-LysMCre BMDMs HA-P62	727.851	558.985	758.322
HA-165R	0.0948418	0.27389	0.17515	HA-165R	500.306	695.384	588.813
HA-165R+Flag-HDAC10	0.782773	0.176981	0.423862	Hdac10fl/fl-LysMCre BMDMs HA-165R	539.944	530.668	560.926
HA-165Q	0.650671	0.668964	0.976032	HA-165Q	189.58	252.767	245.005
HA-165Q+Flag-HDAC10	0.989657	0.514057	0.820742	Hdac10fl/fl-LysMCre BMDMs HA-165Q	203.893	185.679	220.25
Fig. 5J
Tnf-α mRNA
Control				LPS
HA-P62	1.49917	0.85807	1.35113	HA-P62	68.0804	77.6636	47.9735
HA-P62+Flag-HDAC10	3.16931	4.21101	2.44387	Hdac10fl/fl-LysMCre BMDMs HA-P62	282.414	214.401	245.43
HA-165R	0.59426	0.767994	1.26065	HA-165R	176.579	204.955	207.098
HA-165R+Flag-HDAC10	1.92408	0.800607	0.897614	Hdac10fl/fl-LysMCre BMDMs HA-165R	187.945	158.591	165.9
HA-165Q	0.186102	0.472756	0.978855	HA-165Q	44.2979	32.0926	42.1999
HA-165Q+Flag-HDAC10	0.588114	0.222082	0.320671	Hdac10fl/fl-LysMCre BMDMs HA-165Q	37.7699	36.3571	33.805

## Sheet: Fig. 6
Fig. 6A
Control	LPS	LPS+SAB
0.326	14.58	7.08
0.194	14.16	2.54
0.233	12.4	2
0.236	17.2	5.82
		4.98
Fig. 6B
Neu	Control	LPS	LPS+SAB
	0	9.6228	4.248
	0.00097	9.204	1.4732
	0.000233	8.556	1.1
	0	12.728	3.8412
			2.8386
Mac	0.31948	4.8114	2.478
	0.19303	4.5312	1.016
	0.232767	3.596	0.82
	0.23364	3.956	1.8624
			1.992
Lym	0.00652	0.1458	0.354
	0	0.4248	0.0508
	0	0.248	0.08
	0.00236	0.516	0.1164
			0.1494
Fig. 6D
Control	LPS	LPS+SAB
1	3.5	1.5
0	4	2
0.5	3.5	2.5
0.5	4	2
Fig. 6G
Lung Cxcl1 mRNA
Control	LPS	LPS+SAB
1.46747	168.118	60.4778
0.860551	171.057	20.5111
0.791869	108.634	72.4209
1.31494	96.3358	50.5626
0.760489	85.6274	19.9042
Fig. 6H
Lung Cxcl2 mRNA
Control	LPS	LPS+SAB
1.32103	101.594	36.0435
1.00463	102.655	63.8523
0.753493	121.656	27.6013
1	159.786	42.3708
Fig. 6I
Lung Il-6 mRNA
Control	LPS	LPS+SAB
1.08768	14.1355	10.03
1.00087	15.576	9.00827
1.03976	22.8837	10.6756
0.883468	20.4815	13.1889
Fig. 6J
Lung Tnf-α mRNA
Control	LPS	LPS+SAB
2.16971	38.1206	32.0555
0.884234	38.519	34.4755
1.22901	39.8774	18.2839
0.424107	46.932	25.9471
Fig. 6K
Lung CXCL1(pg/mg)
Control	LPS	LPS+SAB
21.9138	42.7295	37.8868
15.5371	48.0849	30.9581
23.2533	38.6885	29.4725
12.8056	43.1173	25.6928
	45.7609	20.958
Fig. 6M
Lung CXCL2 (pg/mg)
Control	LPS	LPS+SAB
31.5622	154.343	81.4286
25.1789	121.972	75.7862
32.9716	143.829	40.0747
23.7542	108.421	38.7625
	153.364	79.6466

## Sheet: Supplementary Fig. S1
Fig. S1B
Control	LPS
85.482	140.723
93.708	139.295
90.63	128.333
	139.961
	139.546
Fig. S1E	Hdac10 mRNA
Control	3h	6h	12h
1	1.01396	2.05623	2.85799
1.06807	0.962594	2.18859	3.28297
0.936272	1.52098	1.77769	2.68515
Fig. S1F	Hdac10 mRNA
Control	50	75	100
1.10573	1.08298	1.43893	2.69447
0.852635	1.10573	1.77154	2.76063
1.06069	1.07549	2.16595	2.12874

## Sheet: Supplementary Fig. S2
Fig. S2B
BMDMs Hdac10 mRNA
Control
Hdac10fl/fl	Hdac10fl/fl -LysMCre
0.727827	0.0158066
1.25411	0.0165924
1.09556	0.0107962
Fig. S2C
BMDMs Cxcl1 mRNA
Control		LPS
Hdac10fl/fl	Hdac10fl/fl -LysMCre	Hdac10fl/fl	Hdac10fl/fl -LysMCre
0.837987	0.112267	103.25	61.3929
1.19334	0.176777	108.383	83.575
1	0.702222	105.055	58.6883
Fig. S2D
BMDMs Cxcl2 mRNA
Control		LPS
Hdac10fl/fl	Hdac10fl/fl -LysMCre	Hdac10fl/fl	Hdac10fl/fl -LysMCre
0.91067	0.119908	96.3358	54.9482
1.09809	0.505226	92.4115	85.9246
1	0.397768	93.7015	48.1679
Fig. S2E
BMDMs Il-6 mRNA
Control		LPS
Hdac10fl/fl	Hdac10fl/fl -LysMCre	Hdac10fl/fl	Hdac10fl/fl -LysMCre
0.815072	0.734584	21.5557	5.38893
1.14472	0.747425	20.6061	4.21344
1.07177	0.879649	31.4503	6.23332
Fig. S2F
BMDMs Tnf-α mRNA
Control		LPS
Hdac10fl/fl	Hdac10fl/fl -LysMCre	Hdac10fl/fl	Hdac10fl/fl -LysMCre
0.798298	0.503478	44.3235	35.0174
1.97247	0.423373	44.1702	37.923
0.635075	0.407536	59.0965	34.2968

## Sheet: Supplementary Fig. S3
Fig. S3B
Cxcl1 mRNA
Control				LPS
HA-P62	2.58769	0.569943	0.767846	HA-P62	300.246	253.352	282.088
Hdac10fl/fl-LysMCre BMDMs HA-P62	0.379952	0.837342	0.482596	Hdac10fl/fl-LysMCre BMDMs HA-P62	142.189	122.079	159.971
HA-165R	1.72774	1.73374	1.55713	HA-165R	663.215	579.367	445.722
Hdac10fl/fl-LysMCre BMDMs HA-165R	0.424515	0.831558	0.382595	Hdac10fl/fl-LysMCre BMDMs HA-165R	522.758	399.855	589.494
HA-165Q	0.212667	0.205423	0.310285	HA-165Q	206.262	227.281	211.327
Hdac10fl/fl-LysMCre BMDMs HA-165Q	0.300062	0.353145	0.360566	Hdac10fl/fl-LysMCre BMDMs HA-165Q	195.813	162.392	182.7
Fig. S3C
Cxcl2 mRNA
Control				LPS
HA-P62	0.529196	0.679184	0.748397	HA-P62	336.043	362.51	353.974
Hdac10fl/fl-LysMCre BMDMs HA-P62	0.62066	0.918197	0.743227	Hdac10fl/fl-LysMCre BMDMs HA-P62	138.461	137.365	179.458
HA-165R	3.67279	2.38978	14.8597	HA-165R	586.861	790.639	540.256
Hdac10fl/fl-LysMCre BMDMs HA-165R	0.242883	1.94981	0.645679	Hdac10fl/fl-LysMCre BMDMs HA-165R	581.043	476.06	763.707
HA-165Q	0.68302	1.79005	1.30134	HA-165Q	225.711	206.262	200.419
Hdac10fl/fl-LysMCre BMDMs HA-165Q	0.342432	0.86988	0.48764	Hdac10fl/fl-LysMCre BMDMs HA-165Q	120.415	161.666	130.992
Fig. S3D
Il-6 mRNA
Control				LPS
HA-P62	0.235243	0.426975	0.273047	HA-P62	242.331	266.102	238.168
Hdac10fl/fl-LysMCre BMDMs HA-P62	0.342037	0.422558	0.318027	Hdac10fl/fl-LysMCre BMDMs HA-P62	180.602	99.7907	145.177
HA-165R	4.61785	1.30335	2.03496	HA-165R	509.051	505.535	639.884
Hdac10fl/fl-LysMCre BMDMs HA-165R	1.77769	1.55833	0.417544	Hdac10fl/fl-LysMCre BMDMs HA-165R	547.988	464.006	483.71
HA-165Q	1.39474	1.69349	0.646176	HA-165Q	173.245	236.659	180.602
Hdac10fl/fl-LysMCre BMDMs HA-165Q	1.24401	0.626332	0.105904	Hdac10fl/fl-LysMCre BMDMs HA-165Q	139.746	84.7907	134.441
Fig. S3E
Tnf-α mRNA
Control				LPS
HA-P62	0.700062	0.655449	0.692821	HA-P62	86.4723	83.318	73.9853
Hdac10fl/fl-LysMCre BMDMs HA-P62	0.549258	0.745126	0.742548	Hdac10fl/fl-LysMCre BMDMs HA-P62	18.1157	13.886	22.3804
HA-165R	2.0287	1.37131	3.72065	HA-165R	198.226	138.061	137.584
Hdac10fl/fl-LysMCre BMDMs HA-165R	0.4954	0.310285	0.455861	Hdac10fl/fl-LysMCre BMDMs HA-165R	212.183	115.041	133.359
HA-165Q	0.197055	0.48689	0.936272	HA-165Q	41.8358	55.1772	40.7624
Hdac10fl/fl-LysMCre BMDMs HA-165Q	0.873573	0.578344	0.97942	Hdac10fl/fl-LysMCre BMDMs HA-165Q	22.2258	15.9354	14.4256

## Sheet: Supplementary Fig. S4
Fig. S4B
MHS Cxcl1 mRNA
Control	LPS	LPS+SAB
1.11471	22.4971	11.7262
1.04367	19.9272	11.2485
0.859558	21.4316	8.73415
Fig. S4C
MHS Cxcl2 mRNA
Control	LPS	LPS+SAB
1.17963	56.038	26.3245
0.878633	55.2665	25.0777
0.964821	37.8792	20.3694
Fig. S4D
MHS Il-6 mRNA
Control	LPS	LPS+SAB
0.834124	22.9964	13.0713
0.988514	23.6429	13.8646
1.21279	21.7559	11.4982
Fig. S4E
MHS Tnf-α mRNA
Control	LPS	LPS+SAB
0.940609	17.7736	12.7433
0.983957	14.689	11.4452
1.08048	15.102	12.5679
